# Supplementary material for: Porcine Circovirus Type 3 (PCV3) in Poland: Prevalence in Wild Boar Population in Connection with African Swine Fever (ASF)
Source: Viruses. 2024 May 10;16(5):754. doi: 10.3390/v16050754 (PMC11125846; doi:10.3390/v16050754)
Supplement: Supplementary file 1 [file viruses-16-00754-s001.zip]

Archive with 1 entries (1 files):
- viruses-2996761-supplementary.csv
