# Supplementary material for: Porcine Circovirus Type 3 (PCV3) in Poland: Prevalence in Wild Boar Population in Connection with African Swine Fever (ASF)
Source: Viruses. 2024 May 10;16(5):754. doi: 10.3390/v16050754 (PMC11125846; doi:10.3390/v16050754)
Supplement: Supplementary file 1 [file viruses-16-00754-s001.zip › viruses-2996761-supplementary.csv]

	KY075986	KY075987	KY075988	KY075989	KY075990	KY075991	KY075992	KY075993	KY075994	MH579736	MH579737	MH579738	MH579739	MH579740	MH579741	MH579742	MH579743	MH579744	MH579745	MH579746	MH579747	KY996337	KY996338	KY996339	KY996340	KY996341	KY996342	KY996343	KY996344	KY996345	KT869077	KX458235	KX778720	KX898030	KX966193	KY418606	KY778776	KY778777	KY865242	KY865243	MF079253	MF079254	MG679916	MG679917	MK117051	MK820624	MG014362	MG014363	MG014364
KY075986		99.900	99.900	99.100	99.200	99.200	99.200	99.250	99.250	99.550	99.100	99.225	99.400	99.400	99.250	99.300	99.300	98.452	99.100	99.150	99.400	99.147	99.849	99.247	99.749	99.398	99.197	99.348	99.197	99.047	99.699	99.097	99.050	99.200	99.150	99.147	99.500	99.450	99.150	99.050	99.849	99.248	99.450	98.900	99.348	99.250	99.348	99.348	98.996
KY075987	99.900		100.000	99.000	99.100	99.100	99.100	99.150	99.150	99.450	99.000	99.125	99.300	99.300	99.150	99.200	99.200	98.352	99.000	99.050	99.300	99.047	99.749	99.147	99.649	99.298	99.097	99.247	99.097	98.946	99.599	98.996	98.950	99.100	99.050	99.047	99.400	99.350	99.050	98.950	99.749	99.147	99.350	98.800	99.247	99.150	99.247	99.247	98.896
KY075988	99.900	100.000		99.000	99.100	99.100	99.100	99.150	99.150	99.450	99.000	99.125	99.300	99.300	99.150	99.200	99.200	98.352	99.000	99.050	99.300	99.047	99.749	99.147	99.649	99.298	99.097	99.247	99.097	98.946	99.599	98.996	98.950	99.100	99.050	99.047	99.400	99.350	99.050	98.950	99.749	99.147	99.350	98.800	99.247	99.150	99.247	99.247	98.896
KY075989	99.100	99.000	99.000		99.800	99.800	99.000	99.050	99.050	99.150	98.801	98.925	99.100	99.100	98.850	99.150	99.000	98.052	98.801	99.050	99.100	99.247	99.147	99.448	99.047	99.599	99.348	99.548	99.047	99.047	99.097	99.097	99.050	98.900	99.650	99.298	99.100	99.050	99.050	99.150	98.946	99.448	99.250	98.650	99.398	98.950	99.047	99.047	99.097
KY075990	99.200	99.100	99.100	99.800		100.000	99.100	99.150	99.150	99.250	98.901	99.025	99.200	99.200	98.950	99.250	99.100	98.152	98.901	99.150	99.200	99.247	99.247	99.548	99.147	99.699	99.448	99.649	99.147	99.147	99.097	99.197	99.050	99.000	99.750	99.398	99.100	99.050	99.050	99.250	99.047	99.599	99.350	98.750	99.498	99.050	99.147	99.147	99.197
KY075991	99.200	99.100	99.100	99.800	100.000		99.100	99.150	99.150	99.250	98.901	99.025	99.200	99.200	98.950	99.250	99.100	98.152	98.901	99.150	99.200	99.247	99.247	99.548	99.147	99.699	99.448	99.649	99.147	99.147	99.097	99.197	99.050	99.000	99.750	99.398	99.100	99.050	99.050	99.250	99.047	99.599	99.350	98.750	99.498	99.050	99.147	99.147	99.197
KY075992	99.200	99.100	99.100	99.000	99.100	99.100		99.750	99.750	99.250	99.000	99.025	99.300	99.200	99.050	99.000	99.100	98.152	98.901	99.250	99.200	99.147	99.348	99.047	99.247	99.197	98.996	99.147	99.147	99.147	99.197	99.197	99.050	99.150	98.950	98.946	99.200	99.150	99.050	98.800	99.047	99.047	99.450	98.850	99.247	99.150	99.247	99.147	98.796
KY075993	99.250	99.150	99.150	99.050	99.150	99.150	99.750		99.900	99.300	99.050	99.075	99.350	99.250	99.000	99.050	99.150	98.202	98.951	99.300	99.250	99.197	99.398	99.097	99.298	99.247	99.047	99.197	99.197	99.197	99.247	99.247	99.100	99.150	99.000	98.996	99.250	99.200	99.100	98.850	99.097	99.097	99.500	98.850	99.298	99.200	99.298	99.197	98.846
KY075994	99.250	99.150	99.150	99.050	99.150	99.150	99.750	99.900		99.300	99.050	99.075	99.350	99.350	99.000	99.050	99.150	98.202	98.951	99.300	99.250	99.197	99.398	99.097	99.298	99.247	99.047	99.197	99.197	99.197	99.348	99.247	99.100	99.150	99.000	98.996	99.250	99.200	99.100	98.850	99.097	99.097	99.500	98.850	99.298	99.200	99.298	99.197	98.846
MH579736	99.550	99.450	99.450	99.150	99.250	99.250	99.250	99.300	99.300		99.450	99.375	99.550	99.650	99.500	99.550	99.550	98.501	99.350	99.300	99.650	99.197	99.599	99.298	99.498	99.448	99.247	99.398	99.247	99.197	99.448	99.147	99.100	99.250	99.200	99.197	99.350	99.300	99.200	99.050	99.398	99.298	99.500	98.850	99.398	99.300	99.398	99.498	99.047
MH579737	99.100	99.000	99.000	98.801	98.901	98.901	99.000	99.050	99.050	99.450		99.025	99.400	99.300	99.050	99.100	99.201	98.303	99.051	99.050	99.300	98.947	99.147	99.047	99.047	99.097	98.947	99.047	98.947	98.947	98.997	98.897	98.851	99.100	98.851	98.847	99.001	98.951	98.851	98.701	98.947	98.947	99.250	98.651	99.047	99.050	99.147	99.147	98.847
MH579738	99.225	99.125	99.125	98.925	99.025	99.025	99.025	99.075	99.075	99.375	99.025		99.325	99.425	99.200	99.225	99.225	98.177	99.150	99.075	99.325	98.971	99.272	99.072	99.172	99.222	99.022	99.172	98.971	98.871	99.122	98.921	98.925	99.050	98.975	99.022	99.025	98.976	98.975	98.825	99.072	99.072	99.275	98.625	99.172	99.075	99.172	99.373	98.871
MH579739	99.400	99.300	99.300	99.100	99.200	99.200	99.300	99.350	99.350	99.550	99.400	99.325		99.500	99.250	99.300	99.400	98.452	99.200	99.350	99.500	99.247	99.448	99.247	99.348	99.398	99.197	99.348	99.247	99.147	99.298	99.197	99.150	99.350	99.150	99.147	99.300	99.250	99.150	99.000	99.247	99.248	99.550	98.900	99.348	99.350	99.448	99.448	99.097
MH579740	99.400	99.300	99.300	99.100	99.200	99.200	99.200	99.250	99.350	99.650	99.300	99.425	99.500		99.450	99.500	99.500	98.452	99.400	99.250	99.600	99.147	99.448	99.247	99.348	99.398	99.197	99.348	99.147	99.147	99.398	99.097	99.050	99.200	99.150	99.147	99.200	99.150	99.150	99.000	99.247	99.248	99.450	98.800	99.348	99.250	99.348	99.548	98.996
MH579741	99.250	99.150	99.150	98.850	98.950	98.950	99.050	99.000	99.000	99.500	99.050	99.200	99.250	99.450		99.350	99.250	98.302	99.400	99.000	99.350	98.896	99.298	98.996	99.197	99.147	98.946	99.097	98.946	98.896	99.147	98.846	98.800	99.000	98.900	98.946	99.050	99.000	98.900	98.750	99.097	98.997	99.200	98.550	99.097	99.000	99.097	99.348	98.796
MH579742	99.300	99.200	99.200	99.150	99.250	99.250	99.000	99.050	99.050	99.550	99.100	99.225	99.300	99.500	99.350		99.300	98.252	99.200	99.050	99.500	99.047	99.348	99.298	99.247	99.448	99.247	99.398	98.996	98.946	99.197	98.896	98.950	99.000	99.200	99.197	99.100	99.050	99.050	99.000	99.147	99.298	99.250	98.700	99.298	99.050	99.147	99.348	98.946
MH579743	99.300	99.200	99.200	99.000	99.100	99.100	99.100	99.150	99.150	99.550	99.201	99.225	99.400	99.500	99.250	99.300		98.551	99.400	99.150	99.500	99.047	99.348	99.198	99.248	99.348	99.147	99.298	99.047	99.147	99.198	98.997	98.951	99.100	99.050	99.047	99.101	99.051	99.050	98.901	99.147	99.148	99.350	98.801	99.248	99.150	99.248	99.348	98.897
MH579744	98.452	98.352	98.352	98.052	98.152	98.152	98.152	98.202	98.202	98.501	98.303	98.177	98.452	98.452	98.302	98.252	98.551		98.501	98.102	98.551	98.095	98.496	98.195	98.396	98.346	98.145	98.296	98.095	98.095	98.346	98.045	98.102	98.252	98.102	98.095	98.253	98.203	98.102	97.952	98.396	98.196	98.402	97.952	98.296	98.102	98.296	98.346	98.045
MH579745	99.100	99.000	99.000	98.801	98.901	98.901	98.901	98.951	98.951	99.350	99.051	99.150	99.200	99.400	99.400	99.200	99.400	98.501		98.951	99.300	98.847	99.147	98.947	99.047	99.097	98.897	99.047	98.847	98.847	98.997	98.796	98.751	98.951	98.851	98.897	98.901	98.851	98.851	98.701	98.947	98.947	99.150	98.501	99.047	98.951	99.047	99.348	98.746
MH579746	99.150	99.050	99.050	99.050	99.150	99.150	99.250	99.300	99.300	99.300	99.050	99.075	99.350	99.250	99.000	99.050	99.150	98.102	98.951		99.250	99.147	99.197	99.097	99.097	99.247	99.097	99.197	99.197	99.097	99.047	99.147	99.050	99.050	99.100	98.996	99.150	99.100	99.050	98.850	98.996	99.097	99.400	98.750	99.247	99.200	99.197	99.197	98.896
MH579747	99.400	99.300	99.300	99.100	99.200	99.200	99.200	99.250	99.250	99.650	99.300	99.325	99.500	99.600	99.350	99.500	99.500	98.551	99.300	99.250		99.147	99.448	99.247	99.348	99.398	99.197	99.348	99.147	99.147	99.298	99.097	99.050	99.200	99.150	99.147	99.200	99.150	99.250	99.000	99.348	99.248	99.450	98.800	99.348	99.250	99.348	99.448	98.996
KY996337	99.147	99.047	99.047	99.247	99.247	99.247	99.147	99.197	99.197	99.197	98.947	98.971	99.247	99.147	98.896	99.047	99.047	98.095	98.847	99.147	99.147		99.200	99.200	99.100	99.350	99.150	99.300	99.100	99.100	99.150	99.150	99.498	99.047	99.097	99.100	99.248	99.198	99.398	99.047	99.000	99.200	99.398	98.746	99.200	99.097	99.200	99.100	98.950
KY996338	99.849	99.749	99.749	99.147	99.247	99.247	99.348	99.398	99.398	99.599	99.147	99.272	99.448	99.448	99.298	99.348	99.348	98.496	99.147	99.197	99.448	99.200		99.300	99.900	99.450	99.250	99.400	99.250	99.100	99.850	99.150	99.097	99.247	99.197	99.200	99.549	99.498	99.197	99.097	99.700	99.300	99.498	98.946	99.400	99.298	99.400	99.400	99.050
KY996339	99.247	99.147	99.147	99.448	99.548	99.548	99.047	99.097	99.097	99.298	99.047	99.072	99.247	99.247	98.996	99.298	99.198	98.195	98.947	99.097	99.247	99.200	99.300		99.200	99.850	99.600	99.800	99.100	99.100	99.150	99.150	98.996	99.047	99.498	99.450	99.047	98.997	98.996	99.298	99.100	99.600	99.298	98.695	99.550	98.996	99.200	99.200	99.250
KY996340	99.749	99.649	99.649	99.047	99.147	99.147	99.247	99.298	99.298	99.498	99.047	99.172	99.348	99.348	99.197	99.247	99.248	98.396	99.047	99.097	99.348	99.100	99.900	99.200		99.350	99.150	99.300	99.150	99.000	99.750	99.050	98.996	99.147	99.097	99.100	99.448	99.398	99.097	98.996	99.600	99.200	99.398	98.846	99.300	99.197	99.300	99.300	98.950
KY996341	99.398	99.298	99.298	99.599	99.699	99.699	99.197	99.247	99.247	99.448	99.097	99.222	99.398	99.398	99.147	99.448	99.348	98.346	99.097	99.247	99.398	99.350	99.450	99.850	99.350		99.750	99.950	99.250	99.250	99.300	99.300	99.147	99.197	99.649	99.600	99.198	99.147	99.147	99.448	99.250	99.750	99.448	98.846	99.700	99.147	99.350	99.350	99.400
KY996342	99.197	99.097	99.097	99.348	99.448	99.448	98.996	99.047	99.047	99.247	98.947	99.022	99.197	99.197	98.946	99.247	99.147	98.145	98.897	99.097	99.197	99.150	99.250	99.600	99.150	99.750		99.700	99.050	99.050	99.100	99.100	98.946	98.996	99.398	99.450	98.997	98.947	98.946	99.197	99.050	99.500	99.247	98.645	99.550	98.946	99.150	99.150	99.150
KY996343	99.348	99.247	99.247	99.548	99.649	99.649	99.147	99.197	99.197	99.398	99.047	99.172	99.348	99.348	99.097	99.398	99.298	98.296	99.047	99.197	99.348	99.300	99.400	99.800	99.300	99.950	99.700		99.200	99.200	99.250	99.250	99.097	99.147	99.599	99.550	99.147	99.097	99.097	99.398	99.200	99.700	99.398	98.796	99.650	99.097	99.300	99.300	99.350
KY996344	99.197	99.097	99.097	99.047	99.147	99.147	99.147	99.197	99.197	99.247	98.947	98.971	99.247	99.147	98.946	98.996	99.047	98.095	98.847	99.197	99.147	99.100	99.250	99.100	99.150	99.250	99.050	99.200		99.200	99.100	99.250	98.996	99.047	98.996	99.000	99.198	99.147	98.996	98.846	99.050	99.100	99.398	98.746	99.200	99.097	99.200	99.100	98.950
KY996345	99.047	98.946	98.946	99.047	99.147	99.147	99.147	99.197	99.197	99.197	98.947	98.871	99.147	99.147	98.896	98.946	99.147	98.095	98.847	99.097	99.147	99.100	99.100	99.100	99.000	99.250	99.050	99.200	99.200		98.950	99.350	98.896	98.946	98.996	99.000	99.047	98.997	98.896	98.846	98.900	99.100	99.298	98.746	99.200	98.996	99.100	99.000	98.850
KT869077	99.699	99.599	99.599	99.097	99.097	99.097	99.197	99.247	99.348	99.448	98.997	99.122	99.298	99.398	99.147	99.197	99.198	98.346	98.997	99.047	99.298	99.150	99.850	99.150	99.750	99.300	99.100	99.250	99.100	98.950		99.000	99.047	99.097	99.047	99.050	99.498	99.448	99.147	98.946	99.550	99.150	99.348	98.796	99.250	99.147	99.250	99.250	98.900
KX458235	99.097	98.996	98.996	99.097	99.197	99.197	99.197	99.247	99.247	99.147	98.897	98.921	99.197	99.097	98.846	98.896	98.997	98.045	98.796	99.147	99.097	99.150	99.150	99.150	99.050	99.300	99.100	99.250	99.250	99.350	99.000		98.946	98.996	99.047	99.050	99.097	99.047	98.946	98.896	98.950	99.150	99.348	98.695	99.350	99.047	99.150	99.050	98.900
KX778720	99.050	98.950	98.950	99.050	99.050	99.050	99.050	99.100	99.100	99.100	98.851	98.925	99.150	99.050	98.800	98.950	98.951	98.102	98.751	99.050	99.050	99.498	99.097	98.996	98.996	99.147	98.946	99.097	98.996	98.896	99.047	98.946		98.950	98.900	98.896	99.150	99.100	99.300	98.750	98.896	98.997	99.300	98.650	99.097	99.000	99.097	98.996	98.746
KX898030	99.200	99.100	99.100	98.900	99.000	99.000	99.150	99.150	99.150	99.250	99.100	99.050	99.350	99.200	99.000	99.000	99.100	98.252	98.951	99.050	99.200	99.047	99.247	99.047	99.147	99.197	98.996	99.147	99.047	98.946	99.097	98.996	98.950		98.950	98.996	99.100	99.050	98.950	98.800	99.047	99.047	99.400	98.800	99.147	99.150	99.247	99.147	98.896
KX966193	99.150	99.050	99.050	99.650	99.750	99.750	98.950	99.000	99.000	99.200	98.851	98.975	99.150	99.150	98.900	99.200	99.050	98.102	98.851	99.100	99.150	99.097	99.197	99.498	99.097	99.649	99.398	99.599	98.996	98.996	99.047	99.047	98.900	98.950		99.348	98.951	98.901	98.900	99.200	98.996	99.498	99.200	98.600	99.448	98.900	99.097	99.097	99.147
KY418606	99.147	99.047	99.047	99.298	99.398	99.398	98.946	98.996	98.996	99.197	98.847	99.022	99.147	99.147	98.946	99.197	99.047	98.095	98.897	98.996	99.147	99.100	99.200	99.450	99.100	99.600	99.450	99.550	99.000	99.000	99.050	99.050	98.896	98.996	99.348		98.947	98.897	98.896	99.147	99.000	99.450	99.197	98.595	99.500	98.896	99.100	99.100	99.250
KY778776	99.500	99.400	99.400	99.100	99.100	99.100	99.200	99.250	99.250	99.350	99.001	99.025	99.300	99.200	99.050	99.100	99.101	98.253	98.901	99.150	99.200	99.248	99.549	99.047	99.448	99.198	98.997	99.147	99.198	99.047	99.498	99.097	99.150	99.100	98.951	98.947		99.950	99.150	98.851	99.348	99.048	99.450	98.901	99.147	99.250	99.248	99.147	98.796
KY778777	99.450	99.350	99.350	99.050	99.050	99.050	99.150	99.200	99.200	99.300	98.951	98.976	99.250	99.150	99.000	99.050	99.051	98.203	98.851	99.100	99.150	99.198	99.498	98.997	99.398	99.147	98.947	99.097	99.147	98.997	99.448	99.047	99.100	99.050	98.901	98.897	99.950		99.100	98.801	99.298	98.997	99.400	98.851	99.097	99.200	99.198	99.097	98.746
KY865242	99.150	99.050	99.050	99.050	99.050	99.050	99.050	99.100	99.100	99.200	98.851	98.975	99.150	99.150	98.900	99.050	99.050	98.102	98.851	99.050	99.250	99.398	99.197	98.996	99.097	99.147	98.946	99.097	98.996	98.896	99.147	98.946	99.300	98.950	98.900	98.896	99.150	99.100		98.750	98.996	98.997	99.300	98.650	99.097	99.000	99.097	99.197	98.746
KY865243	99.050	98.950	98.950	99.150	99.250	99.250	98.800	98.850	98.850	99.050	98.701	98.825	99.000	99.000	98.750	99.000	98.901	97.952	98.701	98.850	99.000	99.047	99.097	99.298	98.996	99.448	99.197	99.398	98.846	98.846	98.946	98.896	98.750	98.800	99.200	99.147	98.851	98.801	98.750		98.896	99.298	99.050	98.450	99.247	98.800	98.946	98.946	99.097
MF079253	99.849	99.749	99.749	98.946	99.047	99.047	99.047	99.097	99.097	99.398	98.947	99.072	99.247	99.247	99.097	99.147	99.147	98.396	98.947	98.996	99.348	99.000	99.700	99.100	99.600	99.250	99.050	99.200	99.050	98.900	99.550	98.950	98.896	99.047	98.996	99.000	99.348	99.298	98.996	98.896		99.100	99.298	98.746	99.200	99.097	99.200	99.200	98.850
MF079254	99.248	99.147	99.147	99.448	99.599	99.599	99.047	99.097	99.097	99.298	98.947	99.072	99.248	99.248	98.997	99.298	99.148	98.196	98.947	99.097	99.248	99.200	99.300	99.600	99.200	99.750	99.500	99.700	99.100	99.100	99.150	99.150	98.997	99.047	99.498	99.450	99.048	98.997	98.997	99.298	99.100		99.298	98.696	99.550	98.997	99.200	99.200	99.250
MG679916	99.450	99.350	99.350	99.250	99.350	99.350	99.450	99.500	99.500	99.500	99.250	99.275	99.550	99.450	99.200	99.250	99.350	98.402	99.150	99.400	99.450	99.398	99.498	99.298	99.398	99.448	99.247	99.398	99.398	99.298	99.348	99.348	99.300	99.400	99.200	99.197	99.450	99.400	99.300	99.050	99.298	99.298		99.250	99.398	99.400	99.498	99.498	99.047
MG679917	98.900	98.800	98.800	98.650	98.750	98.750	98.850	98.850	98.850	98.850	98.651	98.625	98.900	98.800	98.550	98.700	98.801	97.952	98.501	98.750	98.800	98.746	98.946	98.695	98.846	98.846	98.645	98.796	98.746	98.746	98.796	98.695	98.650	98.800	98.600	98.595	98.901	98.851	98.650	98.450	98.746	98.696	99.250		98.796	98.750	98.896	98.846	98.445
MK117051	99.348	99.247	99.247	99.398	99.498	99.498	99.247	99.298	99.298	99.398	99.047	99.172	99.348	99.348	99.097	99.298	99.248	98.296	99.047	99.247	99.348	99.200	99.400	99.550	99.300	99.700	99.550	99.650	99.200	99.200	99.250	99.350	99.097	99.147	99.448	99.500	99.147	99.097	99.097	99.247	99.200	99.550	99.398	98.796		99.097	99.300	99.300	99.300
MK820624	99.250	99.150	99.150	98.950	99.050	99.050	99.150	99.200	99.200	99.300	99.050	99.075	99.350	99.250	99.000	99.050	99.150	98.102	98.951	99.200	99.250	99.097	99.298	98.996	99.197	99.147	98.946	99.097	99.097	98.996	99.147	99.047	99.000	99.150	98.900	98.896	99.250	99.200	99.000	98.800	99.097	98.997	99.400	98.750	99.097		99.197	99.197	98.746
MG014362	99.348	99.247	99.247	99.047	99.147	99.147	99.247	99.298	99.298	99.398	99.147	99.172	99.448	99.348	99.097	99.147	99.248	98.296	99.047	99.197	99.348	99.200	99.400	99.200	99.300	99.350	99.150	99.300	99.200	99.100	99.250	99.150	99.097	99.247	99.097	99.100	99.248	99.198	99.097	98.946	99.200	99.200	99.498	98.896	99.300	99.197		99.300	98.950
MG014363	99.348	99.247	99.247	99.047	99.147	99.147	99.147	99.197	99.197	99.498	99.147	99.373	99.448	99.548	99.348	99.348	99.348	98.346	99.348	99.197	99.448	99.100	99.400	99.200	99.300	99.350	99.150	99.300	99.100	99.000	99.250	99.050	98.996	99.147	99.097	99.100	99.147	99.097	99.197	98.946	99.200	99.200	99.498	98.846	99.300	99.197	99.300		98.950
MG014364	98.996	98.896	98.896	99.097	99.197	99.197	98.796	98.846	98.846	99.047	98.847	98.871	99.097	98.996	98.796	98.946	98.897	98.045	98.746	98.896	98.996	98.950	99.050	99.250	98.950	99.400	99.150	99.350	98.950	98.850	98.900	98.900	98.746	98.896	99.147	99.250	98.796	98.746	98.746	99.097	98.850	99.250	99.047	98.445	99.300	98.746	98.950	98.950
MG014365	99.047	98.946	98.946	99.247	99.348	99.348	98.846	98.896	98.896	99.097	98.746	98.871	99.047	99.047	98.796	99.097	98.947	98.045	98.746	98.896	99.047	99.000	99.100	99.400	99.000	99.550	99.300	99.500	98.900	98.900	98.950	98.950	98.796	98.846	99.298	99.250	98.847	98.796	98.796	99.197	98.900	99.400	99.097	98.545	99.350	98.796	99.000	99.000	99.050
MG014366	99.310	99.210	99.210	99.109	99.210	99.210	99.109	99.160	99.160	99.511	99.160	99.235	99.410	99.461	99.210	99.260	99.361	98.409	99.160	99.160	99.461	99.063	99.363	99.163	99.263	99.313	99.113	99.263	99.063	99.013	99.213	99.063	98.959	99.109	99.160	99.063	99.110	99.060	99.059	98.909	99.163	99.163	99.360	98.708	99.263	99.160	99.263	99.363	98.913
MG014367	99.247	99.147	99.147	98.946	99.047	99.047	99.147	99.197	99.197	99.298	98.997	99.072	99.298	99.247	98.996	99.047	99.147	98.346	98.947	98.996	99.247	99.050	99.400	99.100	99.300	99.250	99.050	99.200	99.100	98.900	99.250	98.950	98.996	99.047	98.996	99.000	99.047	98.997	98.996	98.896	99.100	99.100	99.298	98.645	99.200	98.996	99.200	99.200	98.900
MG014368	98.345	98.245	98.245	97.894	97.994	97.994	98.094	98.195	98.195	98.245	98.145	98.019	98.395	98.195	97.944	97.994	98.095	97.793	97.895	98.044	98.245	98.151	98.301	98.101	98.201	98.201	98.001	98.151	98.151	97.951	98.151	98.001	97.944	98.144	97.944	97.951	98.095	98.045	97.944	97.844	98.251	98.052	98.445	97.844	98.151	98.044	98.351	98.151	97.901
MG014369	99.047	98.947	98.947	98.746	98.897	98.897	98.947	99.097	98.997	99.097	98.897	98.872	99.147	99.047	98.796	98.847	98.947	97.996	98.747	98.997	99.047	98.951	99.100	98.901	99.000	99.050	98.901	99.000	98.901	98.901	98.951	98.851	98.796	98.947	98.796	98.801	98.947	98.897	98.796	98.646	98.901	98.951	99.198	98.646	99.000	98.997	99.100	99.000	98.751
MG014370	99.298	99.197	99.197	98.695	98.796	98.796	98.796	98.846	98.846	99.047	98.646	98.721	98.896	98.896	98.746	98.796	98.897	97.995	98.596	98.746	98.896	98.750	99.350	98.750	99.250	98.900	98.700	98.850	98.800	98.750	99.200	98.700	98.645	98.746	98.645	98.650	99.198	99.147	98.746	98.545	99.150	98.751	99.097	98.645	98.850	98.846	98.850	98.850	98.700
MG014371	99.298	99.197	99.197	99.097	99.197	99.197	99.097	99.147	99.147	99.448	99.097	99.323	99.398	99.498	99.247	99.298	99.298	98.246	99.248	99.147	99.398	99.050	99.350	99.150	99.250	99.300	99.100	99.250	99.050	98.950	99.200	99.000	98.946	99.097	99.147	99.050	99.097	99.047	99.047	98.896	99.150	99.150	99.348	98.695	99.250	99.147	99.250	99.450	98.900
MG014372	99.147	99.047	99.047	98.846	98.946	98.946	99.047	99.147	99.147	99.197	98.997	98.971	99.247	99.147	98.896	98.946	99.047	98.195	98.847	99.097	99.147	99.050	99.200	99.000	99.100	99.150	99.000	99.100	99.000	98.950	99.100	99.000	98.946	99.047	98.896	98.900	99.047	98.997	98.946	98.846	99.000	99.000	99.298	98.645	99.100	98.996	99.200	99.100	98.850
MG014373	99.348	99.247	99.247	98.946	99.047	99.047	99.197	99.197	99.197	99.298	99.047	99.097	99.348	99.247	99.047	99.047	99.198	98.396	98.997	99.097	99.247	99.200	99.400	99.200	99.300	99.350	99.150	99.300	99.100	99.000	99.250	99.050	99.097	99.348	98.996	99.050	99.248	99.198	99.097	98.846	99.200	99.100	99.398	98.996	99.200	99.097	99.300	99.200	98.900
MG014374	99.398	99.298	99.298	99.097	99.298	99.298	99.298	99.348	99.348	99.548	99.198	99.423	99.498	99.599	99.348	99.398	99.398	98.346	99.298	99.247	99.498	99.150	99.450	99.250	99.350	99.400	99.200	99.350	99.150	99.050	99.300	99.100	99.047	99.197	99.147	99.150	99.198	99.147	99.147	98.996	99.250	99.300	99.448	98.796	99.350	99.247	99.350	99.550	99.000
MG014375	99.247	99.147	99.147	99.448	99.548	99.548	99.047	99.097	99.097	99.298	98.947	99.072	99.247	99.247	98.996	99.298	99.147	98.246	98.947	99.097	99.247	99.200	99.300	99.600	99.200	99.750	99.600	99.700	99.100	99.100	99.150	99.150	98.996	99.047	99.498	99.450	99.147	99.097	98.996	99.298	99.100	99.600	99.298	98.746	99.550	98.996	99.200	99.200	99.250
MG014376	99.498	99.398	99.398	99.097	99.197	99.197	99.197	99.247	99.247	99.448	99.097	99.222	99.398	99.398	99.147	99.197	99.298	98.346	99.097	99.147	99.398	99.150	99.550	99.250	99.450	99.400	99.200	99.350	99.150	99.150	99.400	99.100	99.047	99.197	99.147	99.150	99.298	99.248	99.147	99.047	99.350	99.250	99.448	98.796	99.350	99.247	99.350	99.350	99.100
MW725294 1	99.100	99.000	99.000	99.000	99.100	99.100	99.200	99.150	99.150	99.150	98.901	98.925	99.200	99.100	98.950	98.900	99.000	98.052	98.801	99.150	99.100	99.047	99.147	99.047	99.047	99.197	98.996	99.147	99.247	99.047	98.996	99.097	98.950	99.000	98.950	98.946	99.100	99.050	98.950	98.800	98.946	99.047	99.350	98.700	99.147	99.050	99.147	99.047	98.896
PCV3_Pol18_26941	99.002	98.902	98.902	98.703	98.802	98.802	98.902	98.952	98.952	99.152	98.903	98.927	99.202	99.102	98.852	98.902	99.002	98.156	98.803	99.052	99.202	98.848	99.049	98.848	98.948	98.998	98.798	98.948	98.848	98.748	98.898	98.798	98.752	98.902	98.752	98.748	98.903	98.853	98.752	98.603	98.948	98.948	99.152	98.503	98.948	98.952	99.049	99.049	98.598
PCV3_Pol19_34972	99.350	99.250	99.250	99.050	99.150	99.150	99.200	99.200	99.200	99.400	99.050	99.225	99.350	99.350	99.150	99.150	99.250	98.302	99.050	99.100	99.350	99.097	99.398	99.197	99.298	99.348	99.147	99.298	99.097	99.047	99.247	99.097	99.100	99.300	99.100	99.097	99.150	99.100	99.100	98.950	99.197	99.198	99.500	98.850	99.298	99.100	99.298	99.298	98.946
PCV3_Pol20_08117	99.350	99.250	99.250	98.949	99.050	99.050	99.050	99.100	99.100	99.300	98.950	99.075	99.250	99.250	98.999	99.050	99.150	98.201	99.000	98.999	99.250	98.996	99.398	99.096	99.297	99.247	99.046	99.197	98.996	98.946	99.247	98.996	98.899	99.200	98.999	98.996	99.150	99.100	98.999	98.999	99.197	99.097	99.350	98.699	99.197	99.100	99.197	99.197	98.845
PCV3_Pol21_26009	99.275	99.175	99.175	99.075	99.175	99.175	99.075	99.125	99.125	99.425	99.075	99.300	99.375	99.475	99.225	99.275	99.275	98.327	99.175	99.225	99.375	99.022	99.323	99.222	99.222	99.373	99.172	99.323	99.122	99.022	99.172	99.072	99.025	99.075	99.125	99.122	99.075	99.025	99.025	98.975	99.122	99.223	99.325	98.675	99.323	99.125	99.222	99.423	99.072
PCV3_Pol18_24431	99.500	99.400	99.400	99.200	99.400	99.400	99.300	99.350	99.350	99.650	99.300	99.525	99.600	99.700	99.450	99.500	99.500	98.452	99.400	99.350	99.600	99.247	99.548	99.348	99.448	99.498	99.298	99.448	99.247	99.147	99.398	99.197	99.150	99.300	99.250	99.247	99.300	99.250	99.250	99.100	99.348	99.398	99.550	98.900	99.448	99.350	99.448	99.649	99.097
PCV3_Pol19_02294	99.399	99.299	99.299	99.099	99.299	99.299	99.199	99.249	99.249	99.549	99.199	99.424	99.499	99.599	99.349	99.399	99.399	98.349	99.299	99.249	99.499	99.146	99.447	99.246	99.347	99.397	99.196	99.347	99.246	99.045	99.296	99.095	99.049	99.199	99.149	99.146	99.199	99.149	99.149	98.998	99.246	99.297	99.499	98.798	99.347	99.249	99.347	99.548	98.995
PCV3_Pol21_07957	99.500	99.400	99.400	99.200	99.300	99.300	99.300	99.350	99.350	99.650	99.300	99.525	99.600	99.700	99.450	99.500	99.500	98.452	99.400	99.350	99.600	99.247	99.548	99.348	99.448	99.498	99.298	99.448	99.247	99.147	99.398	99.197	99.150	99.300	99.250	99.247	99.300	99.250	99.250	99.100	99.348	99.348	99.550	98.900	99.448	99.400	99.448	99.649	99.097
PCV3_Pol18_29991	99.350	99.250	99.250	99.050	99.150	99.150	99.150	99.200	99.200	99.500	99.150	99.375	99.450	99.550	99.300	99.350	99.350	98.452	99.250	99.200	99.450	99.097	99.398	99.197	99.348	99.348	99.147	99.298	99.097	98.996	99.247	99.047	99.000	99.300	99.100	99.097	99.150	99.100	99.100	98.950	99.197	99.198	99.400	98.750	99.298	99.300	99.298	99.498	98.946
PCV3_Pol20_34655	98.975	98.875	98.875	98.775	98.775	98.775	98.975	99.075	99.075	99.125	98.876	98.900	99.175	99.075	98.825	98.875	98.976	98.027	98.776	99.025	99.075	98.971	99.022	98.821	98.921	98.971	98.771	98.921	98.821	98.821	98.971	98.771	98.875	98.875	98.725	98.721	98.976	98.926	98.875	98.675	98.821	98.821	99.125	98.475	98.921	98.925	99.022	99.022	98.570
PCV3_Pol21_19978	99.425	99.325	99.325	99.125	99.225	99.225	99.275	99.325	99.325	99.575	99.225	99.350	99.525	99.525	99.275	99.325	99.425	98.377	99.225	99.275	99.525	99.172	99.473	99.272	99.373	99.423	99.222	99.373	99.172	99.072	99.323	99.122	99.075	99.225	99.175	99.172	99.225	99.175	99.175	99.025	99.272	99.273	99.475	98.825	99.373	99.275	99.373	99.473	99.022
MG372488 PCV3b	91.488	91.588	91.588	91.439	91.339	91.339	91.638	91.588	91.588	91.339	91.095	91.140	91.190	91.439	91.439	91.239	91.194	91.045	91.095	91.090	91.239	91.409	91.409	91.309	91.409	91.209	91.159	91.259	91.558	91.209	91.558	91.359	91.687	91.339	91.389	91.059	91.488	91.538	91.737	91.488	91.558	91.109	91.140	90.841	91.409	90.991	91.109	91.259	91.159
[truncated: 24 more columns]
